# Supplementary material for: Quality of life and prosocial or antisocial coping with resource deprivation: A cross-sectional study of people at risk of social exclusion
Source: PLoS One. 2022 Sep 28;17(9):e0275234. doi: 10.1371/journal.pone.0275234 (PMC9518875; doi:10.1371/journal.pone.0275234)
Supplement: S1 Table — a 1 = women and 2 = men; ***p < .001, **p < .01, *p < .05. (XLSX) [file pone.0275234.s001.xlsx]

## Sheet: Correlations
No.	Variable	M	SD	1	2	3	4	5	6	7	8	9	10	11	12	13	14	15
1	Age	26.3	11.98
2	Gendera	1.4	0.49	.18***
3	Resources gain	3	0.65	0.05	-0.04
4	Resources loss	2.2	0.83	.25***	.06*	.10**
5	Dominating action	2.7	0.69	-0.05	.22***	0.06	.14***
6	Assertive action	3.3	0.66	-0.04	-0.01	.15***	-0.05	.32***
7	Avoidance	2.9	0.65	0.04	.13***	-0.05	.14***	.42***	.13***
8	Social support seeking	3.2	0.7	-.07*	-.17***	.18***	-0.05	.08*	.31***	.16***
9	Considerate action	3.3	0.71	0.06	-0.05	.23***	0	.14***	.44***	.18***	.43***
10	Instinctive action	3.2	0.78	0.01	.10**	.11***	0.01	.33***	.30***	.24***	0.04	.15***
11	How would you rate your quality of life?	3.4	0.94	-.18***	-.09**	.31***	-.24***	-.07*	.14***	-.07*	.17***	.14***	0.06
12	How satisfied are you with your health?	3.5	1.04	-.24***	-0.04	.21***	-.16***	-0.01	.13***	-0.03	.12***	.11**	.06*	.46***
13	Physical domain	14.3	2.64	-.18***	0.02	.28***	-.24***	-0.02	.19***	-0.05	.15***	.11**	.07*	.49***	.59***
14	Psychological domain	14.1	2.8	-.08*	-0.01	.38***	-.25***	-0.03	.24***	-.13***	.22***	.20***	0.06	.55***	.50***	.67***
15	Social relationships domain	14.4	3.34	-.16***	-0.05	.40***	-.19***	0	.18***	-.08**	.22***	.15***	.07*	.48***	.37***	.54***	.61***
16	Environment	12.6	2.54	-.13***	-0.05	.35***	-.28***	-.07*	.16***	-.09**	.21***	.20***	0.01	.57***	.43***	.60***	.62***	.52***
a 1 = women and 2 = men
***p < .001, **p < .01, *p < .05
